# Supplementary material for: Noncanonical assembly, neddylation and chimeric cullin–RING/RBR ubiquitylation by the 1.8 MDa CUL9 E3 ligase complex
Source: Nat Struct Mol Biol. 2024 Apr 11;31(7):1083–94. doi: 10.1038/s41594-024-01257-y (PMC11257990; doi:10.1038/s41594-024-01257-y)
Supplement: Supplementary file 11 — Statistical source data. [file 41594_2024_1257_MOESM11_ESM.xlsx]

## Sheet: Sheet1
		fractions	CUL9 intesities on western blot of sucrose gradient fractions
			experiment2 3.3.2023	experiment1 16.10.2023	experiment3 25.10.2023
		1	0.00141	0	0
		2	0.0021	0	0
		3	0.00249	0	0
		4	0.00696	0	0.0228
		5	0.01597	0.02766	0.03985
		6	0.07063	0.12761	0.03385
		7	0.10857	0.11329	0.11657
		8	0.08187	0.09284	0.15845
		9	0.05739	0.01843	0.06543
		10	0.18241	0.18394	0.08148
		11	0.30395	0.2857	0.21347
		12	0.11686	0.09595	0.12344
		13	0.04939	0.05458	0.14466
